# Supplementary material for: Dual Block Copolymer Morphologies in Ultrathin Films on Topographic Substrates: The Effect of Film Curvature
Source: Polymers (Basel). 2022 Jun 12;14(12):2377. doi: 10.3390/polym14122377 (PMC9231016; doi:10.3390/polym14122377)
Supplement: Supplementary file 1 [file polymers-14-02377-s001.zip]

Archive with 1 entries (1 files):
- polymers-1749813-SM.pdf
